# Supplementary material for: PolyQ Database—an integrated database on polyglutamine diseases
Source: Database (Oxford). 2023 Aug 18;2023:baad060. doi: 10.1093/database/baad060 (PMC10440501; doi:10.1093/database/baad060)
Supplement: baad060_Supp [file baad060_supp.zip]

Archive with 1 entries (1 files):
- suppl_data/Sup1.jpg
